# Supplementary material for: Application of FTIR Spectroscopy to Detect Changes in Skeletal Muscle Composition Due to Obesity with Insulin Resistance and STZ-Induced Diabetes
Source: Int J Mol Sci. 2022 Oct 18;23(20):12498. doi: 10.3390/ijms232012498 (PMC9603871; doi:10.3390/ijms232012498)
Supplement: Supplementary file 1 [file ijms-23-12498-s001.zip]

Archive with 1 entries (1 files):
- ijms-1951340-supplementary.pdf
